# Supplementary material for: Increase of GII.17 Norovirus Infections During the 2024–2025 Season in Multiple Cities, China
Source: J Med Virol. 2026 Mar 2;98(3):e70858. doi: 10.1002/jmv.70858 (PMC12952755; doi:10.1002/jmv.70858)
Supplement: Supplementary file 1 — Supporting Materials File 1: The GenBank accession numbers for all reference sequences used in this study. [file JMV-98-e70858-s002.xlsx]

## Sheet: GenBank information
accession	location	city（China)	time	group
KR083017.1	USA		2014	D
KR154231.1	China	Taiwan	2015	D
KR270442.1	China	Jiangsu	2015	D
KT346356.1	Italy		2015	D
KT780412.1	China	Hong_Kong	2015	D
KT970370.1	China	Guangzhou	2014	D
KT992789.1	China	Nanyang	2015	D
AB983218.1	Japan		2014	C
KJ156329.1	China	Taiwan	2013	C
KP902565.1	China	Hong_Kong	2014	C
KT285173.1	Australia		2014	C
LC043139.1	Japan		2014	C
LC043168.1	Japan		2013	C
LC043305.1	Japan		2014	C
JF970609.1	Mexico		2007	B
GQ266697.1	Switzerland		2009	B
GQ266696.1	Switzerland		2008	B
DQ438972.1	USA		2005	B
KT589391.1	China	Hong_Kong	2015	A
KT346358.1	China	Hong_Kong	2015	A
KJ196286.1	Japan		2002	A
KC597139.1	French_Guiana		1978	A
AY502009.1	USA		2002	A
LC848172.1	Thailand		2022	recent strain
LC848165.1	Thailand		2022	recent strain
LC848162.1	Thailand		2022	recent strain
LC726067.1	Japan		2022	recent strain
LC726066.1	Japan		2022	recent strain
LC644992.1	Japan		2021	recent strain
LC644985.1	Japan		2021	recent strain
OP689689.1	USA		2022	recent strain
OR088552.1	Brazil		2023	recent strain
PQ308684.1	USA		2023	recent strain
PQ310130.1	USA		2024	recent strain
PQ310518.1	Germany		2024	recent strain
PQ310520.1	Germany		2024	recent strain
PQ336942.1	Netherlands		2024	recent strain
PQ336945.1	Netherlands		2024	recent strain
PQ373137.1_	RIVM-Netherlands		2022	recent strain
PQ373142.1_	RIVM-Netherlands		2024	recent strain
PQ373145.1_	RIVM-Netherlands		2024	recent strain
PQ482378.1	Argentina		2024	recent strain
PV394764.1	India		2025	recent strain
PV394769.1	India		2025	recent strain
LC868428.1	Japan		2024	recent strain
LC868429.1	Japan		2025	recent strain
PV588655.1	USA		2025	recent strain
PV588656.1	USA		2024	recent strain
PV588658.1	USA		2025	recent strain
PV588796.1	USA		2024	recent strain
PV702811.1	China	Beijing	2024	recent strain
PV760098.1	China	Beijing	2024	recent strain
PV765580.1	Italy		2025	recent strain
PV765590.1	Italy		2025	recent strain
PV766927.1	Italy		2025	recent strain
OP805362.1	Romania		2021	recent strain
PQ310126.1	USA		2023	recent strain
PQ336864.1	United_Kingdom		2021	recent strain
PQ373139.1	Netherlands		2023	recent strain
