# Supplementary material for: Increase of GII.17 Norovirus Infections During the 2024–2025 Season in Multiple Cities, China
Source: J Med Virol. 2026 Mar 2;98(3):e70858. doi: 10.1002/jmv.70858 (PMC12952755; doi:10.1002/jmv.70858)
Supplement: Supplementary file 2 — Supporting Materials File 2: Detailed nucleotide identity and divergence data for Norovirus GI.17[P17]strains. [file JMV-98-e70858-s001.xlsx]

## Sheet: MatrixOutput
	KR083017.1_Norovirus_GII.17/USA/2014	KR154231.1_Norovirus_GII.17/China_Taiwan/2015	KR270442.1_Norovirus_GII.17/China_Jiangsu/2015	KT346356.1_Norovirus_GII.17/Italy/2015	KT780412.1_Norovirus_GII.17/China_HongKong/2015	KT970370.1_Norovirus_GII.17/China_Guangzhou/2014	KT992789.1_Norovirus_GII.17/China_Nanyang/2015	AB983218.1_Norovirus_GII.17/Japan/2014	KJ156329.1_Norovirus_GII.17/China_Taiwan/2013	KP902565.1_Norovirus_GII.17/China_HongKong/2014	KT285173.1_Norovirus_GII.17/Australia/2014	LC043139.1_Norovirus_GII.17/Japan/2014	LC043168.1_Norovirus_GII.17/Japan/2013	LC043305.1_Norovirus_GII.17/Japan/2014	JF970609.1_Norovirus_GII.17/Mexico/2007	GQ266697.1_Norovirus_GII.17/Switzerland/2009	GQ266696.1_Norovirus_GII.17/Switzerland/2008	DQ438972.1_Norovirus_GII.17/USA/2005	KT589391.1_Norovirus_GII.17/China_HongKong/2015	KT346358.1_Norovirus_GII.17/China_HongKong/2015	KJ196286.1_Norovirus_GII.17/Japan/2002	KC597139.1_Norovirus_GII.17/French_Guiana/1978	AY502009.1_Norovirus_GII.17/USA/2002	43-047/Wenzhou/20250312	43-027/Wenzhou/20250214	43-014/Wenzhou/20250121	43-005/Wenzhou/20241216	42-012/Nanjing/20241121	40-098/Kunming/20250209	40-084/Kunming/20241226	39-039/Wuhan/20241031	38-054/Xiamen/20250127	30-083/Shaoxing/20250214	30-080/Shaoxing/20250122	30-073/Shaoxing/20250104	29-179/Dazhou/20250310	29-141/Dazhou/20250209	29-125/Dazhou/20241222	29-122/Dazhou/20241219	28-531/Xinyang/20250409	28-370/Xinyang/20241207	25-650/Ningbo/20250208	25-643/Ningbo/20250203	25-642/Ningbo/20250202	25-637/Ningbo/20250121	25-607/Ningbo/20241228	25-569/Ningbo/20241205	25-556/Ningbo/20241123	24-261/Chengdu/20250110
KR083017.1_Norovirus_GII.17/USA/2014	0.091	0.091	0.091	0.091	0.091	0.091	0.091	0.091	0.091	0.091	0.091	0.091	0.091	0.091	0.091	0.091	0.091	0.091	0.091	0.091	0.091	0.091	0.091	0.091	0.091	0.091	0.091	0.091	0.091	0.091	0.091	0.091	0.091	0.091	0.091	0.091	0.091	0.091	0.091	0.091	0.091	0.091	0.091	0.091	0.091	0.091	0.091	0.091	0.091
KR154231.1_Norovirus_GII.17/China_Taiwan/2015	0.00591716	0.091	0.091	0.091	0.091	0.091	0.091	0.091	0.091	0.091	0.091	0.091	0.091	0.091	0.091	0.091	0.091	0.091	0.091	0.091	0.091	0.091	0.091	0.091	0.091	0.091	0.091	0.091	0.091	0.091	0.091	0.091	0.091	0.091	0.091	0.091	0.091	0.091	0.091	0.091	0.091	0.091	0.091	0.091	0.091	0.091	0.091	0.091	0.091
KR270442.1_Norovirus_GII.17/China_Jiangsu/2015	0	0.00591716	0.091	0.091	0.091	0.091	0.091	0.091	0.091	0.091	0.091	0.091	0.091	0.091	0.091	0.091	0.091	0.091	0.091	0.091	0.091	0.091	0.091	0.091	0.091	0.091	0.091	0.091	0.091	0.091	0.091	0.091	0.091	0.091	0.091	0.091	0.091	0.091	0.091	0.091	0.091	0.091	0.091	0.091	0.091	0.091	0.091	0.091	0.091
KT346356.1_Norovirus_GII.17/Italy/2015	0	0.00591716	0	0.091	0.091	0.091	0.091	0.091	0.091	0.091	0.091	0.091	0.091	0.091	0.091	0.091	0.091	0.091	0.091	0.091	0.091	0.091	0.091	0.091	0.091	0.091	0.091	0.091	0.091	0.091	0.091	0.091	0.091	0.091	0.091	0.091	0.091	0.091	0.091	0.091	0.091	0.091	0.091	0.091	0.091	0.091	0.091	0.091	0.091
KT780412.1_Norovirus_GII.17/China_HongKong/2015	0	0.00591716	0	0	0.091	0.091	0.091	0.091	0.091	0.091	0.091	0.091	0.091	0.091	0.091	0.091	0.091	0.091	0.091	0.091	0.091	0.091	0.091	0.091	0.091	0.091	0.091	0.091	0.091	0.091	0.091	0.091	0.091	0.091	0.091	0.091	0.091	0.091	0.091	0.091	0.091	0.091	0.091	0.091	0.091	0.091	0.091	0.091	0.091
KT970370.1_Norovirus_GII.17/China_Guangzhou/2014	0.00197239	0.00788955	0.00197239	0.00197239	0.00197239	0.091	0.091	0.091	0.091	0.091	0.091	0.091	0.091	0.091	0.091	0.091	0.091	0.091	0.091	0.091	0.091	0.091	0.091	0.091	0.091	0.091	0.091	0.091	0.091	0.091	0.091	0.091	0.091	0.091	0.091	0.091	0.091	0.091	0.091	0.091	0.091	0.091	0.091	0.091	0.091	0.091	0.091	0.091	0.091
KT992789.1_Norovirus_GII.17/China_Nanyang/2015	0.00197239	0.00788955	0.00197239	0.00197239	0.00197239	0.00394477	0.091	0.091	0.091	0.091	0.091	0.091	0.091	0.091	0.091	0.091	0.091	0.091	0.091	0.091	0.091	0.091	0.091	0.091	0.091	0.091	0.091	0.091	0.091	0.091	0.091	0.091	0.091	0.091	0.091	0.091	0.091	0.091	0.091	0.091	0.091	0.091	0.091	0.091	0.091	0.091	0.091	0.091	0.091
AB983218.1_Norovirus_GII.17/Japan/2014	0.0138067	0.0197239	0.0138067	0.0138067	0.0138067	0.0157791	0.0157791	0.091	0.091	0.091	0.091	0.091	0.091	0.091	0.091	0.091	0.091	0.091	0.091	0.091	0.091	0.091	0.091	0.091	0.091	0.091	0.091	0.091	0.091	0.091	0.091	0.091	0.091	0.091	0.091	0.091	0.091	0.091	0.091	0.091	0.091	0.091	0.091	0.091	0.091	0.091	0.091	0.091	0.091
KJ156329.1_Norovirus_GII.17/China_Taiwan/2013	0.0118343	0.0177515	0.0118343	0.0118343	0.0118343	0.0138067	0.0138067	0.00197239	0.091	0.091	0.091	0.091	0.091	0.091	0.091	0.091	0.091	0.091	0.091	0.091	0.091	0.091	0.091	0.091	0.091	0.091	0.091	0.091	0.091	0.091	0.091	0.091	0.091	0.091	0.091	0.091	0.091	0.091	0.091	0.091	0.091	0.091	0.091	0.091	0.091	0.091	0.091	0.091	0.091
KP902565.1_Norovirus_GII.17/China_HongKong/2014	0.0156863	0.0235294	0.0156863	0.0156863	0.0156863	0.0196078	0.0196078	0	0	0.091	0.091	0.091	0.091	0.091	0.091	0.091	0.091	0.091	0.091	0.091	0.091	0.091	0.091	0.091	0.091	0.091	0.091	0.091	0.091	0.091	0.091	0.091	0.091	0.091	0.091	0.091	0.091	0.091	0.091	0.091	0.091	0.091	0.091	0.091	0.091	0.091	0.091	0.091	0.091
KT285173.1_Norovirus_GII.17/Australia/2014	0.0197239	0.025641	0.0197239	0.0197239	0.0197239	0.0216963	0.0216963	0.00591716	0.00788955	0.00784314	0.091	0.091	0.091	0.091	0.091	0.091	0.091	0.091	0.091	0.091	0.091	0.091	0.091	0.091	0.091	0.091	0.091	0.091	0.091	0.091	0.091	0.091	0.091	0.091	0.091	0.091	0.091	0.091	0.091	0.091	0.091	0.091	0.091	0.091	0.091	0.091	0.091	0.091	0.091
LC043139.1_Norovirus_GII.17/Japan/2014	0.0118343	0.0177515	0.0118343	0.0118343	0.0118343	0.0138067	0.0138067	0.00197239	0.00394477	0.00392157	0.00788955	0.091	0.091	0.091	0.091	0.091	0.091	0.091	0.091	0.091	0.091	0.091	0.091	0.091	0.091	0.091	0.091	0.091	0.091	0.091	0.091	0.091	0.091	0.091	0.091	0.091	0.091	0.091	0.091	0.091	0.091	0.091	0.091	0.091	0.091	0.091	0.091	0.091	0.091
LC043168.1_Norovirus_GII.17/Japan/2013	0.0138067	0.0197239	0.0138067	0.0138067	0.0138067	0.0157791	0.0157791	0	0.00197239	0	0.00591716	0.00197239	0.091	0.091	0.091	0.091	0.091	0.091	0.091	0.091	0.091	0.091	0.091	0.091	0.091	0.091	0.091	0.091	0.091	0.091	0.091	0.091	0.091	0.091	0.091	0.091	0.091	0.091	0.091	0.091	0.091	0.091	0.091	0.091	0.091	0.091	0.091	0.091	0.091
LC043305.1_Norovirus_GII.17/Japan/2014	0.0138067	0.0197239	0.0138067	0.0138067	0.0138067	0.0157791	0.0157791	0	0.00197239	0	0.00591716	0.00197239	0	0.091	0.091	0.091	0.091	0.091	0.091	0.091	0.091	0.091	0.091	0.091	0.091	0.091	0.091	0.091	0.091	0.091	0.091	0.091	0.091	0.091	0.091	0.091	0.091	0.091	0.091	0.091	0.091	0.091	0.091	0.091	0.091	0.091	0.091	0.091	0.091
JF970609.1_Norovirus_GII.17/Mexico/2007	0.12459	0.131148	0.12459	0.12459	0.12459	0.127869	0.127869	0.12459	0.12459	0.14902	0.118033	0.127869	0.12459	0.12459	0.091	0.091	0.091	0.091	0.091	0.091	0.091	0.091	0.091	0.091	0.091	0.091	0.091	0.091	0.091	0.091	0.091	0.091	0.091	0.091	0.091	0.091	0.091	0.091	0.091	0.091	0.091	0.091	0.091	0.091	0.091	0.091	0.091	0.091	0.091
GQ266697.1_Norovirus_GII.17/Switzerland/2009	0.137255	0.145098	0.137255	0.137255	0.137255	0.141176	0.141176	0.137255	0.137255	0.137255	0.129412	0.141176	0.137255	0.137255	0.0196078	0.091	0.091	0.091	0.091	0.091	0.091	0.091	0.091	0.091	0.091	0.091	0.091	0.091	0.091	0.091	0.091	0.091	0.091	0.091	0.091	0.091	0.091	0.091	0.091	0.091	0.091	0.091	0.091	0.091	0.091	0.091	0.091	0.091	0.091
GQ266696.1_Norovirus_GII.17/Switzerland/2008	0.141176	0.14902	0.141176	0.141176	0.141176	0.145098	0.145098	0.141176	0.141176	0.141176	0.133333	0.145098	0.141176	0.141176	0.0235294	0.00392157	0.091	0.091	0.091	0.091	0.091	0.091	0.091	0.091	0.091	0.091	0.091	0.091	0.091	0.091	0.091	0.091	0.091	0.091	0.091	0.091	0.091	0.091	0.091	0.091	0.091	0.091	0.091	0.091	0.091	0.091	0.091	0.091	0.091
DQ438972.1_Norovirus_GII.17/USA/2005	0.150579	0.158301	0.150579	0.150579	0.150579	0.15444	0.15444	0.150579	0.150579	0.152941	0.142857	0.15444	0.150579	0.150579	0.011583	0.0313725	0.0352941	0.091	0.091	0.091	0.091	0.091	0.091	0.091	0.091	0.091	0.091	0.091	0.091	0.091	0.091	0.091	0.091	0.091	0.091	0.091	0.091	0.091	0.091	0.091	0.091	0.091	0.091	0.091	0.091	0.091	0.091	0.091	0.091
KT589391.1_Norovirus_GII.17/China_HongKong/2015	0.155819	0.157791	0.155819	0.155819	0.155819	0.157791	0.157791	0.161736	0.159763	0.121569	0.163708	0.159763	0.161736	0.161736	0.095082	0.105882	0.109804	0.104247	0.091	0.091	0.091	0.091	0.091	0.091	0.091	0.091	0.091	0.091	0.091	0.091	0.091	0.091	0.091	0.091	0.091	0.091	0.091	0.091	0.091	0.091	0.091	0.091	0.091	0.091	0.091	0.091	0.091	0.091	0.091
KT346358.1_Norovirus_GII.17/China_HongKong/2015	0.155819	0.157791	0.155819	0.155819	0.155819	0.157791	0.157791	0.161736	0.159763	0.121569	0.163708	0.159763	0.161736	0.161736	0.095082	0.105882	0.109804	0.104247	0	0.091	0.091	0.091	0.091	0.091	0.091	0.091	0.091	0.091	0.091	0.091	0.091	0.091	0.091	0.091	0.091	0.091	0.091	0.091	0.091	0.091	0.091	0.091	0.091	0.091	0.091	0.091	0.091	0.091	0.091
KJ196286.1_Norovirus_GII.17/Japan/2002	0.143984	0.143984	0.143984	0.143984	0.143984	0.145957	0.145957	0.149901	0.147929	0.12549	0.151874	0.151874	0.149901	0.149901	0.0983607	0.0941176	0.0980392	0.100386	0.120316	0.120316	0.091	0.091	0.091	0.091	0.091	0.091	0.091	0.091	0.091	0.091	0.091	0.091	0.091	0.091	0.091	0.091	0.091	0.091	0.091	0.091	0.091	0.091	0.091	0.091	0.091	0.091	0.091	0.091	0.091
KC597139.1_Norovirus_GII.17/French_Guiana/1978	0.16568	0.161736	0.16568	0.16568	0.16568	0.167653	0.167653	0.175542	0.17357	0.141176	0.177515	0.17357	0.175542	0.175542	0.0983607	0.0980392	0.0941176	0.104247	0.0512821	0.0512821	0.118343	0.091	0.091	0.091	0.091	0.091	0.091	0.091	0.091	0.091	0.091	0.091	0.091	0.091	0.091	0.091	0.091	0.091	0.091	0.091	0.091	0.091	0.091	0.091	0.091	0.091	0.091	0.091	0.091
AY502009.1_Norovirus_GII.17/USA/2002	0.143984	0.143984	0.143984	0.143984	0.143984	0.145957	0.145957	0.149901	0.147929	0.129412	0.151874	0.151874	0.149901	0.149901	0.101639	0.0980392	0.101961	0.104247	0.122288	0.122288	0.00591716	0.120316	0.091	0.091	0.091	0.091	0.091	0.091	0.091	0.091	0.091	0.091	0.091	0.091	0.091	0.091	0.091	0.091	0.091	0.091	0.091	0.091	0.091	0.091	0.091	0.091	0.091	0.091	0.091
43-047/Wenzhou/20250312	0.035503	0.0374753	0.035503	0.035503	0.035503	0.0374753	0.0335306	0.0295858	0.0315582	0.027451	0.0315582	0.0276134	0.0295858	0.0295858	0.134426	0.156863	0.160784	0.162162	0.167653	0.167653	0.157791	0.169625	0.157791	0.091	0.091	0.091	0.091	0.091	0.091	0.091	0.091	0.091	0.091	0.091	0.091	0.091	0.091	0.091	0.091	0.091	0.091	0.091	0.091	0.091	0.091	0.091	0.091	0.091	0.091
43-027/Wenzhou/20250214	0.0276134	0.0295858	0.0276134	0.0276134	0.0276134	0.0295858	0.025641	0.0216963	0.0236686	0.0235294	0.0236686	0.0197239	0.0216963	0.0216963	0.131148	0.152941	0.156863	0.158301	0.161736	0.161736	0.151874	0.171598	0.151874	0.00788955	0.091	0.091	0.091	0.091	0.091	0.091	0.091	0.091	0.091	0.091	0.091	0.091	0.091	0.091	0.091	0.091	0.091	0.091	0.091	0.091	0.091	0.091	0.091	0.091	0.091
43-014/Wenzhou/20250121	0.0295858	0.0315582	0.0295858	0.0295858	0.0295858	0.0315582	0.0276134	0.0276134	0.0295858	0.027451	0.0295858	0.025641	0.0276134	0.0276134	0.137705	0.14902	0.152941	0.162162	0.163708	0.163708	0.149901	0.16568	0.149901	0.00986193	0.00591716	0.091	0.091	0.091	0.091	0.091	0.091	0.091	0.091	0.091	0.091	0.091	0.091	0.091	0.091	0.091	0.091	0.091	0.091	0.091	0.091	0.091	0.091	0.091	0.091
43-005/Wenzhou/20241216	0.0295858	0.0315582	0.0295858	0.0295858	0.0295858	0.0315582	0.0276134	0.0236686	0.025641	0.0235294	0.025641	0.0216963	0.0236686	0.0236686	0.131148	0.152941	0.156863	0.158301	0.163708	0.163708	0.153846	0.169625	0.153846	0.00591716	0.00197239	0.00394477	0.091	0.091	0.091	0.091	0.091	0.091	0.091	0.091	0.091	0.091	0.091	0.091	0.091	0.091	0.091	0.091	0.091	0.091	0.091	0.091	0.091	0.091	0.091
42-012/Nanjing/20241121	0.0273684	0.0336842	0.0273684	0.0273684	0.0273684	0.0294737	0.0252632	0.0252632	0.0273684	0.0179372	0.0273684	0.0231579	0.0252632	0.0252632	0.106227	0.130045	0.134529	0.132159	0.155789	0.155789	0.143158	0.164211	0.138947	0.0126316	0.00842105	0.00842105	0.00631579	0.091	0.091	0.091	0.091	0.091	0.091	0.091	0.091	0.091	0.091	0.091	0.091	0.091	0.091	0.091	0.091	0.091	0.091	0.091	0.091	0.091	0.091
40-098/Kunming/20250209	0.0295858	0.0315582	0.0295858	0.0295858	0.0295858	0.0315582	0.0276134	0.0236686	0.025641	0.0235294	0.025641	0.0216963	0.0236686	0.0236686	0.131148	0.152941	0.156863	0.158301	0.163708	0.163708	0.153846	0.169625	0.153846	0.00591716	0.00197239	0.00394477	0	0.00631579	0.091	0.091	0.091	0.091	0.091	0.091	0.091	0.091	0.091	0.091	0.091	0.091	0.091	0.091	0.091	0.091	0.091	0.091	0.091	0.091	0.091
40-084/Kunming/20241226	0.0295858	0.0315582	0.0295858	0.0295858	0.0295858	0.0315582	0.0276134	0.0236686	0.025641	0.027451	0.025641	0.0216963	0.0236686	0.0236686	0.134426	0.156863	0.160784	0.162162	0.163708	0.163708	0.153846	0.17357	0.149901	0.00986193	0.00197239	0.00788955	0.00394477	0.00842105	0.00394477	0.091	0.091	0.091	0.091	0.091	0.091	0.091	0.091	0.091	0.091	0.091	0.091	0.091	0.091	0.091	0.091	0.091	0.091	0.091	0.091
39-039/Wuhan/20241031	0.027668	0.0296443	0.027668	0.027668	0.027668	0.0296443	0.0256917	0.0217391	0.0237154	0.023622	0.0237154	0.0197628	0.0217391	0.0217391	0.131579	0.153543	0.15748	0.158915	0.162055	0.162055	0.152174	0.171937	0.152174	0.00790514	0	0.00592885	0.00197628	0.00842105	0.00197628	0.00197628	0.091	0.091	0.091	0.091	0.091	0.091	0.091	0.091	0.091	0.091	0.091	0.091	0.091	0.091	0.091	0.091	0.091	0.091	0.091
38-054/Xiamen/20250127	0.0276134	0.0295858	0.0276134	0.0276134	0.0276134	0.0295858	0.025641	0.0216963	0.0236686	0.0235294	0.0236686	0.0197239	0.0216963	0.0216963	0.131148	0.152941	0.156863	0.158301	0.16568	0.16568	0.151874	0.171598	0.151874	0.00788955	0.00394477	0.00986193	0.00591716	0.0126316	0.00591716	0.00591716	0.00395257	0.091	0.091	0.091	0.091	0.091	0.091	0.091	0.091	0.091	0.091	0.091	0.091	0.091	0.091	0.091	0.091	0.091	0.091
30-083/Shaoxing/20250214	0.0295858	0.0315582	0.0295858	0.0295858	0.0295858	0.0315582	0.0276134	0.0236686	0.025641	0.0235294	0.025641	0.0216963	0.0236686	0.0236686	0.131148	0.152941	0.156863	0.158301	0.163708	0.163708	0.153846	0.169625	0.153846	0.00591716	0.00197239	0.00394477	0	0.00631579	0	0.00394477	0.00197628	0.00591716	0.091	0.091	0.091	0.091	0.091	0.091	0.091	0.091	0.091	0.091	0.091	0.091	0.091	0.091	0.091	0.091	0.091
30-080/Shaoxing/20250122	0.0276134	0.0295858	0.0276134	0.0276134	0.0276134	0.0295858	0.025641	0.0216963	0.0236686	0.0235294	0.0236686	0.0197239	0.0216963	0.0216963	0.131148	0.152941	0.156863	0.158301	0.161736	0.161736	0.151874	0.171598	0.151874	0.00788955	0	0.00591716	0.00197239	0.00842105	0.00197239	0.00197239	0	0.00394477	0.00197239	0.091	0.091	0.091	0.091	0.091	0.091	0.091	0.091	0.091	0.091	0.091	0.091	0.091	0.091	0.091	0.091
30-073/Shaoxing/20250104	0.0335306	0.035503	0.0335306	0.0335306	0.0335306	0.035503	0.0315582	0.0276134	0.0295858	0.0313725	0.0295858	0.025641	0.0276134	0.0276134	0.12459	0.145098	0.14902	0.150579	0.159763	0.159763	0.149901	0.16568	0.149901	0.00986193	0.00591716	0.0118343	0.00788955	0.0105263	0.00788955	0.00788955	0.00592885	0.00591716	0.00788955	0.00591716	0.091	0.091	0.091	0.091	0.091	0.091	0.091	0.091	0.091	0.091	0.091	0.091	0.091	0.091	0.091
29-179/Dazhou/20250310	0.035503	0.0374753	0.035503	0.035503	0.035503	0.0374753	0.0335306	0.0295858	0.0315582	0.0235294	0.0315582	0.0276134	0.0295858	0.0295858	0.131148	0.152941	0.156863	0.158301	0.167653	0.167653	0.155819	0.169625	0.153846	0.00394477	0.00788955	0.00986193	0.00591716	0.00842105	0.00591716	0.00986193	0.00790514	0.00788955	0.00591716	0.00788955	0.00986193	0.091	0.091	0.091	0.091	0.091	0.091	0.091	0.091	0.091	0.091	0.091	0.091	0.091	0.091
29-141/Dazhou/20250209	0.0335306	0.035503	0.0335306	0.0335306	0.0335306	0.035503	0.0315582	0.0276134	0.0295858	0.0235294	0.0295858	0.025641	0.0276134	0.0276134	0.131148	0.152941	0.156863	0.158301	0.161736	0.161736	0.153846	0.167653	0.153846	0.00591716	0.00591716	0.0118343	0.00788955	0.0147368	0.00788955	0.00788955	0.00592885	0.00591716	0.00788955	0.00591716	0.00788955	0.00591716	0.091	0.091	0.091	0.091	0.091	0.091	0.091	0.091	0.091	0.091	0.091	0.091	0.091
29-125/Dazhou/20241222	0.035503	0.0374753	0.035503	0.035503	0.035503	0.0374753	0.0335306	0.0295858	0.0315582	0.0235294	0.0315582	0.0276134	0.0295858	0.0295858	0.131148	0.152941	0.156863	0.158301	0.167653	0.167653	0.157791	0.169625	0.157791	0.00394477	0.00788955	0.00986193	0.00591716	0.0126316	0.00591716	0.00986193	0.00790514	0.00788955	0.00591716	0.00788955	0.00986193	0.00394477	0.00591716	0.091	0.091	0.091	0.091	0.091	0.091	0.091	0.091	0.091	0.091	0.091	0.091
29-122/Dazhou/20241219	0.035503	0.0374753	0.035503	0.035503	0.035503	0.0374753	0.0335306	0.0295858	0.0315582	0.0235294	0.0315582	0.0276134	0.0295858	0.0295858	0.131148	0.152941	0.156863	0.158301	0.163708	0.163708	0.153846	0.16568	0.153846	0.00394477	0.00788955	0.00986193	0.00591716	0.0126316	0.00591716	0.00986193	0.00790514	0.00788955	0.00591716	0.00788955	0.00986193	0.00394477	0.00591716	0.00394477	0.091	0.091	0.091	0.091	0.091	0.091	0.091	0.091	0.091	0.091	0.091
28-531/Xinyang/20250409	0.0374753	0.0394477	0.0374753	0.0374753	0.0374753	0.0394477	0.035503	0.0315582	0.0335306	0.027451	0.0335306	0.0295858	0.0315582	0.0315582	0.134426	0.156863	0.160784	0.162162	0.169625	0.169625	0.159763	0.171598	0.159763	0.00197239	0.00986193	0.0118343	0.00788955	0.0147368	0.00788955	0.0118343	0.00988142	0.00986193	0.00788955	0.00986193	0.0118343	0.00591716	0.00788955	0.00591716	0.00591716	0.091	0.091	0.091	0.091	0.091	0.091	0.091	0.091	0.091	0.091
28-370/Xinyang/20241207	0.0276134	0.0295858	0.0276134	0.0276134	0.0276134	0.0295858	0.025641	0.025641	0.0276134	0.0313725	0.0276134	0.0236686	0.025641	0.025641	0.137705	0.152941	0.156863	0.166023	0.16568	0.16568	0.151874	0.171598	0.151874	0.0118343	0.00394477	0.00591716	0.00591716	0.0105263	0.00591716	0.00591716	0.00395257	0.00788955	0.00591716	0.00394477	0.00986193	0.0118343	0.00986193	0.0118343	0.0118343	0.0138067	0.091	0.091	0.091	0.091	0.091	0.091	0.091	0.091	0.091
25-650/Ningbo/20250208	0.0295858	0.0315582	0.0295858	0.0295858	0.0295858	0.0315582	0.0276134	0.0236686	0.025641	0.0235294	0.025641	0.0216963	0.0236686	0.0236686	0.131148	0.152941	0.156863	0.158301	0.163708	0.163708	0.153846	0.169625	0.153846	0.00591716	0.00197239	0.00394477	0	0.00631579	0	0.00394477	0.00197628	0.00591716	0	0.00197239	0.00788955	0.00591716	0.00788955	0.00591716	0.00591716	0.00788955	0.00591716	0.091	0.091	0.091	0.091	0.091	0.091	0.091	0.091
25-643/Ningbo/20250203	0.0295858	0.0315582	0.0295858	0.0295858	0.0295858	0.0315582	0.0276134	0.0236686	0.025641	0.0235294	0.025641	0.0216963	0.0236686	0.0236686	0.131148	0.152941	0.156863	0.158301	0.163708	0.163708	0.153846	0.169625	0.153846	0.00591716	0.00197239	0.00394477	0	0.00631579	0	0.00394477	0.00197628	0.00591716	0	0.00197239	0.00788955	0.00591716	0.00788955	0.00591716	0.00591716	0.00788955	0.00591716	0	0.091	0.091	0.091	0.091	0.091	0.091	0.091
25-642/Ningbo/20250202	0.0295858	0.0315582	0.0295858	0.0295858	0.0295858	0.0315582	0.0276134	0.0236686	0.025641	0.0235294	0.025641	0.0216963	0.0236686	0.0236686	0.131148	0.152941	0.156863	0.158301	0.163708	0.163708	0.153846	0.169625	0.153846	0.00591716	0.00197239	0.00394477	0	0.00631579	0	0.00394477	0.00197628	0.00591716	0	0.00197239	0.00788955	0.00591716	0.00788955	0.00591716	0.00591716	0.00788955	0.00591716	0	0	0.091	0.091	0.091	0.091	0.091	0.091
25-637/Ningbo/20250121	0.0335306	0.035503	0.0335306	0.0335306	0.0335306	0.035503	0.0315582	0.0276134	0.0295858	0.0235294	0.0295858	0.025641	0.0276134	0.0276134	0.131148	0.152941	0.156863	0.158301	0.167653	0.167653	0.157791	0.169625	0.157791	0.00591716	0.00591716	0.00788955	0.00394477	0.0105263	0.00394477	0.00788955	0.00592885	0.00591716	0.00394477	0.00591716	0.00788955	0.00591716	0.00788955	0.00591716	0.00591716	0.00788955	0.00986193	0.00394477	0.00394477	0.00394477	0.091	0.091	0.091	0.091	0.091
25-607/Ningbo/20241228	0.0335306	0.035503	0.0335306	0.0335306	0.0335306	0.035503	0.0315582	0.0276134	0.0295858	0.0235294	0.0295858	0.025641	0.0276134	0.0276134	0.131148	0.152941	0.156863	0.158301	0.16568	0.16568	0.155819	0.167653	0.155819	0.00197239	0.00591716	0.00788955	0.00394477	0.0105263	0.00394477	0.00788955	0.00592885	0.00591716	0.00394477	0.00591716	0.00788955	0.00197239	0.00394477	0.00197239	0.00197239	0.00394477	0.00986193	0.00394477	0.00394477	0.00394477	0.00394477	0.091	0.091	0.091	0.091
25-569/Ningbo/20241205	0.0295858	0.0315582	0.0295858	0.0295858	0.0295858	0.0315582	0.0276134	0.0236686	0.025641	0.0235294	0.025641	0.0216963	0.0236686	0.0236686	0.131148	0.152941	0.156863	0.158301	0.163708	0.163708	0.153846	0.169625	0.153846	0.00591716	0.00197239	0.00394477	0	0.00631579	0	0.00394477	0.00197628	0.00591716	0	0.00197239	0.00788955	0.00591716	0.00788955	0.00591716	0.00591716	0.00788955	0.00591716	0	0	0	0.00394477	0.00394477	0.091	0.091	0.091
25-556/Ningbo/20241123	0.0276134	0.0295858	0.0276134	0.0276134	0.0276134	0.0295858	0.025641	0.0216963	0.0236686	0.0235294	0.0236686	0.0197239	0.0216963	0.0216963	0.131148	0.152941	0.156863	0.158301	0.161736	0.161736	0.151874	0.171598	0.151874	0.00788955	0	0.00591716	0.00197239	0.00842105	0.00197239	0.00197239	0	0.00394477	0.00197239	0	0.00591716	0.00788955	0.00591716	0.00788955	0.00788955	0.00986193	0.00394477	0.00197239	0.00197239	0.00197239	0.00591716	0.00591716	0.00197239	0.091	0.091
24-261/Chengdu/20250110	0.0295858	0.0315582	0.0295858	0.0295858	0.0295858	0.0315582	0.0276134	0.0236686	0.025641	0.0235294	0.025641	0.0216963	0.0236686	0.0236686	0.131148	0.152941	0.156863	0.158301	0.163708	0.163708	0.153846	0.169625	0.153846	0.00591716	0.00197239	0.00394477	0	0.00631579	0	0.00394477	0.00197628	0.00591716	0	0.00197239	0.00788955	0.00591716	0.00788955	0.00591716	0.00591716	0.00788955	0.00591716	0	0	0	0.00394477	0.00394477	0	0.00197239	0.091
24-252/Chengdu/20241225	0.0315582	0.0335306	0.0315582	0.0315582	0.0315582	0.0335306	0.0295858	0.0295858	0.0315582	0.027451	0.0315582	0.0276134	0.0295858	0.0295858	0.134426	0.156863	0.160784	0.162162	0.167653	0.167653	0.157791	0.169625	0.157791	0.00394477	0.00788955	0.0138067	0.00986193	0.0168421	0.00986193	0.00986193	0.00790514	0.00788955	0.00986193	0.00788955	0.00986193	0.00788955	0.00591716	0.00788955	0.00788955	0.00591716	0.0118343	0.00986193	0.00986193	0.00986193	0.00986193	0.00591716	0.00986193	0.00788955	0.00986193
24-235/Chengdu/20241130	0.0315582	0.0335306	0.0315582	0.0315582	0.0315582	0.0335306	0.0295858	0.025641	0.0276134	0.0235294	0.0276134	0.0236686	0.025641	0.025641	0.134426	0.152941	0.156863	0.158301	0.16568	0.16568	0.155819	0.171598	0.155819	0.00788955	0.00394477	0.00986193	0.00591716	0.0126316	0.00591716	0.00591716	0.00395257	0.00394477	0.00591716	0.00394477	0.00591716	0.00788955	0.00591716	0.00788955	0.00788955	0.00986193	0.00788955	0.00591716	0.00591716	0.00591716	0.00591716	0.00591716	0.00591716	0.00394477	0.00591716
24-234/Chengdu/20241129	0.0276134	0.0295858	0.0276134	0.0276134	0.0276134	0.0295858	0.025641	0.0216963	0.0236686	0.0235294	0.0236686	0.0197239	0.0216963	0.0216963	0.131148	0.152941	0.156863	0.158301	0.161736	0.161736	0.151874	0.171598	0.151874	0.00788955	0	0.00591716	0.00197239	0.00842105	0.00197239	0.00197239	0	0.00394477	0.00197239	0	0.00591716	0.00788955	0.00591716	0.00788955	0.00788955	0.00986193	0.00394477	0.00197239	0.00197239	0.00197239	0.00591716	0.00591716	0.00197239	0	0.00197239
24-229/Chengdu/20241120	0.0315582	0.0335306	0.0315582	0.0315582	0.0315582	0.0335306	0.0295858	0.0295858	0.0315582	0.027451	0.0315582	0.0276134	0.0295858	0.0295858	0.134426	0.14902	0.152941	0.162162	0.169625	0.169625	0.153846	0.171598	0.151874	0.0118343	0.00788955	0.00591716	0.00591716	0.00631579	0.00591716	0.00986193	0.00790514	0.0118343	0.00591716	0.00788955	0.0138067	0.00788955	0.0138067	0.0118343	0.0118343	0.0138067	0.00788955	0.00591716	0.00591716	0.00591716	0.00986193	0.00986193	0.00591716	0.00788955	0.00591716
23-257/Chengdu/20250219	0.0276134	0.0295858	0.0276134	0.0276134	0.0276134	0.0295858	0.025641	0.025641	0.0276134	0.027451	0.0276134	0.0236686	0.025641	0.025641	0.134426	0.14902	0.152941	0.162162	0.16568	0.16568	0.151874	0.171598	0.151874	0.0118343	0.00394477	0.00591716	0.00591716	0.0105263	0.00591716	0.00591716	0.00395257	0.00788955	0.00591716	0.00394477	0.00986193	0.0118343	0.00986193	0.0118343	0.0118343	0.0138067	0.00394477	0.00591716	0.00591716	0.00591716	0.00591716	0.00986193	0.00591716	0.00394477	0.00591716
23-254/Chengdu/20250215	0.0295858	0.035503	0.0295858	0.0295858	0.0295858	0.0315582	0.0276134	0.0236686	0.025641	0.0196078	0.025641	0.0216963	0.0236686	0.0236686	0.127869	0.14902	0.152941	0.15444	0.161736	0.161736	0.153846	0.171598	0.153846	0.00591716	0.00591716	0.0118343	0.00788955	0.0105263	0.00788955	0.00788955	0.00592885	0.00591716	0.00788955	0.00591716	0.00788955	0.00591716	0.00394477	0.00591716	0.00591716	0.00788955	0.00986193	0.00788955	0.00788955	0.00788955	0.00788955	0.00394477	0.00788955	0.00591716	0.00788955
23-250/Chengdu/20250207	0.0335306	0.035503	0.0335306	0.0335306	0.0335306	0.035503	0.0315582	0.0276134	0.0295858	0.0235294	0.0295858	0.025641	0.0276134	0.0276134	0.134426	0.152941	0.156863	0.158301	0.163708	0.163708	0.153846	0.16568	0.153846	0.00591716	0.00591716	0.00788955	0.00394477	0.0105263	0.00394477	0.00788955	0.00592885	0.00591716	0.00394477	0.00591716	0.00788955	0.00591716	0.00788955	0.00591716	0.00591716	0.00788955	0.00986193	0.00394477	0.00394477	0.00394477	0.00394477	0.00394477	0.00394477	0.00591716	0.00394477
23-249/Chengdu/20250125	0.0295858	0.0315582	0.0295858	0.0295858	0.0295858	0.0315582	0.0276134	0.0276134	0.0295858	0.027451	0.0295858	0.025641	0.0276134	0.0276134	0.137705	0.14902	0.152941	0.162162	0.163708	0.163708	0.149901	0.16568	0.149901	0.00986193	0.00591716	0	0.00394477	0.00842105	0.00394477	0.00788955	0.00592885	0.00986193	0.00394477	0.00591716	0.0118343	0.00986193	0.0118343	0.00986193	0.00986193	0.0118343	0.00591716	0.00394477	0.00394477	0.00394477	0.00788955	0.00788955	0.00394477	0.00591716	0.00394477
22-558/Changsha/20250308	0.035503	0.0374753	0.035503	0.035503	0.035503	0.0374753	0.0335306	0.0295858	0.0315582	0.027451	0.0315582	0.0276134	0.0295858	0.0295858	0.134426	0.156863	0.160784	0.162162	0.167653	0.167653	0.157791	0.169625	0.157791	0	0.00788955	0.00986193	0.00591716	0.0126316	0.00591716	0.00986193	0.00790514	0.00788955	0.00591716	0.00788955	0.00986193	0.00394477	0.00591716	0.00394477	0.00394477	0.00197239	0.0118343	0.00591716	0.00591716	0.00591716	0.00591716	0.00197239	0.00591716	0.00788955	0.00591716
22-524/Changsha/20241228	0.035503	0.0374753	0.035503	0.035503	0.035503	0.0374753	0.0335306	0.0295858	0.0315582	0.0235294	0.0315582	0.0276134	0.0295858	0.0295858	0.131148	0.152941	0.156863	0.158301	0.169625	0.169625	0.157791	0.175542	0.155819	0.0118343	0.00788955	0.0138067	0.00986193	0.0126316	0.00986193	0.00986193	0.00790514	0.00788955	0.00986193	0.00788955	0.00986193	0.00788955	0.00986193	0.0118343	0.0118343	0.00986193	0.0118343	0.00986193	0.00986193	0.00986193	0.00986193	0.00986193	0.00986193	0.00788955	0.00986193
22-469/Changsha/20241021	0.0295858	0.0315582	0.0295858	0.0295858	0.0295858	0.0315582	0.0276134	0.0236686	0.025641	0.0235294	0.025641	0.0216963	0.0236686	0.0236686	0.131148	0.152941	0.156863	0.158301	0.163708	0.163708	0.153846	0.169625	0.153846	0.00591716	0.00197239	0.00788955	0.00394477	0.0105263	0.00394477	0.00394477	0.00197628	0.00197239	0.00394477	0.00197239	0.00394477	0.00591716	0.00394477	0.00591716	0.00591716	0.00788955	0.00591716	0.00394477	0.00394477	0.00394477	0.00394477	0.00394477	0.00394477	0.00197239	0.00394477
22-468/Changsha/20241021	0.035503	0.0374753	0.035503	0.035503	0.035503	0.0374753	0.0335306	0.0295858	0.0315582	0.027451	0.0315582	0.0276134	0.0295858	0.0295858	0.134426	0.156863	0.160784	0.162162	0.163708	0.163708	0.153846	0.169625	0.153846	0.00394477	0.00788955	0.0138067	0.00986193	0.0168421	0.00986193	0.00986193	0.00790514	0.00788955	0.00986193	0.00788955	0.00986193	0.00788955	0.00591716	0.00788955	0.00788955	0.00591716	0.0118343	0.00986193	0.00986193	0.00986193	0.00986193	0.00591716	0.00986193	0.00788955	0.00986193
18-121/Changsha/20241116	0.0295858	0.0315582	0.0295858	0.0295858	0.0295858	0.0315582	0.0276134	0.0236686	0.025641	0.0235294	0.025641	0.0216963	0.0236686	0.0236686	0.131148	0.152941	0.156863	0.158301	0.163708	0.163708	0.153846	0.169625	0.153846	0.00591716	0.00197239	0.00394477	0	0.00631579	0	0.00394477	0.00197628	0.00591716	0	0.00197239	0.00788955	0.00591716	0.00788955	0.00591716	0.00591716	0.00788955	0.00591716	0	0	0	0.00394477	0.00394477	0	0.00197239	0
17-236/Baoding/20250217	0.0315582	0.0335306	0.0315582	0.0315582	0.0315582	0.0335306	0.0295858	0.025641	0.0276134	0.0235294	0.0276134	0.0236686	0.025641	0.025641	0.131148	0.152941	0.156863	0.158301	0.16568	0.16568	0.155819	0.171598	0.155819	0.00788955	0.00394477	0.00591716	0.00197239	0.00842105	0.00197239	0.00591716	0.00395257	0.00788955	0.00197239	0.00394477	0.00986193	0.00788955	0.00986193	0.00394477	0.00788955	0.00986193	0.00788955	0.00197239	0.00197239	0.00197239	0.00591716	0.00591716	0.00197239	0.00394477	0.00197239
17-215/Baoding/20250103	0.0276134	0.0295858	0.0276134	0.0276134	0.0276134	0.0295858	0.025641	0.025641	0.0276134	0.0313725	0.0276134	0.0236686	0.025641	0.025641	0.137705	0.152941	0.156863	0.166023	0.16568	0.16568	0.151874	0.171598	0.151874	0.0118343	0.00394477	0.00591716	0.00591716	0.0105263	0.00591716	0.00591716	0.00395257	0.00788955	0.00591716	0.00394477	0.00986193	0.0118343	0.00986193	0.0118343	0.0118343	0.0138067	0.00394477	0.00591716	0.00591716	0.00591716	0.00986193	0.00986193	0.00591716	0.00394477	0.00591716
16-427/Dongguan/20241229	0.0295858	0.0315582	0.0295858	0.0295858	0.0295858	0.0315582	0.0276134	0.0197239	0.0216963	0.0196078	0.0216963	0.0216963	0.0197239	0.0197239	0.127869	0.14902	0.152941	0.15444	0.163708	0.163708	0.149901	0.17357	0.149901	0.00986193	0.00197239	0.00788955	0.00394477	0.0105263	0.00394477	0.00394477	0.00197628	0.00591716	0.00394477	0.00197239	0.00788955	0.00986193	0.00788955	0.00986193	0.00986193	0.0118343	0.00591716	0.00394477	0.00394477	0.00394477	0.00788955	0.00788955	0.00394477	0.00197239	0.00394477
16-426/Dongguan/20241229	0.035503	0.0374753	0.035503	0.035503	0.035503	0.0374753	0.0335306	0.0295858	0.0315582	0.0313725	0.0315582	0.0276134	0.0295858	0.0295858	0.131148	0.152941	0.156863	0.158301	0.167653	0.167653	0.153846	0.171598	0.151874	0.0118343	0.00788955	0.00986193	0.00591716	0.00631579	0.00591716	0.00986193	0.00790514	0.0118343	0.00591716	0.00788955	0.0138067	0.00788955	0.0138067	0.0118343	0.0118343	0.0138067	0.0118343	0.00591716	0.00591716	0.00591716	0.00986193	0.00986193	0.00591716	0.00788955	0.00591716
16-416/Dongguan/20241224	0.035503	0.0374753	0.035503	0.035503	0.035503	0.0374753	0.0335306	0.0295858	0.0315582	0.027451	0.0315582	0.0276134	0.0295858	0.0295858	0.127869	0.156863	0.160784	0.15444	0.163708	0.163708	0.153846	0.16568	0.153846	0.00394477	0.00788955	0.00986193	0.00591716	0.0105263	0.00591716	0.00986193	0.00790514	0.00788955	0.00591716	0.00788955	0.00986193	0.00394477	0.00591716	0.00394477	0.00394477	0.00591716	0.0118343	0.00591716	0.00591716	0.00591716	0.00591716	0.00197239	0.00591716	0.00788955	0.00591716
16-370/Dongguan/20241122	0.0276134	0.0295858	0.0276134	0.0276134	0.0276134	0.0295858	0.025641	0.0216963	0.0236686	0.0235294	0.0236686	0.0197239	0.0216963	0.0216963	0.131148	0.152941	0.156863	0.158301	0.161736	0.161736	0.151874	0.171598	0.151874	0.00788955	0	0.00591716	0.00197239	0.00842105	0.00197239	0.00197239	0	0.00394477	0.00197239	0	0.00591716	0.00788955	0.00591716	0.00788955	0.00788955	0.00986193	0.00394477	0.00197239	0.00197239	0.00197239	0.00591716	0.00591716	0.00197239	0	0.00197239
14-160/Xiamen/20250304	0.0276134	0.0295858	0.0276134	0.0276134	0.0276134	0.0295858	0.025641	0.0216963	0.0236686	0.0235294	0.0236686	0.0197239	0.0216963	0.0216963	0.131148	0.152941	0.156863	0.158301	0.161736	0.161736	0.151874	0.171598	0.151874	0.00788955	0	0.00591716	0.00197239	0.00842105	0.00197239	0.00197239	0	0.00394477	0.00197239	0	0.00591716	0.00788955	0.00591716	0.00788955	0.00788955	0.00986193	0.00394477	0.00197239	0.00197239	0.00197239	0.00591716	0.00591716	0.00197239	0	0.00197239
14-153/Xiamen/20250213	0.0315582	0.0335306	0.0315582	0.0315582	0.0315582	0.0335306	0.0295858	0.0216963	0.0236686	0.0196078	0.0236686	0.0236686	0.0216963	0.0216963	0.127869	0.14902	0.152941	0.15444	0.16568	0.16568	0.151874	0.171598	0.151874	0.00788955	0.00394477	0.00591716	0.00197239	0.00842105	0.00197239	0.00591716	0.00395257	0.00788955	0.00197239	0.00394477	0.00986193	0.00788955	0.00986193	0.00788955	0.00788955	0.00986193	0.00788955	0.00197239	0.00197239	0.00197239	0.00591716	0.00591716	0.00197239	0.00394477	0.00197239
14-150/Xiamen/20250211	0.0295858	0.0315582	0.0295858	0.0295858	0.0295858	0.0315582	0.0276134	0.0236686	0.025641	0.0235294	0.025641	0.0216963	0.0236686	0.0236686	0.131148	0.152941	0.156863	0.158301	0.163708	0.163708	0.151874	0.17357	0.149901	0.00986193	0.00197239	0.00788955	0.00394477	0.00631579	0.00394477	0.00394477	0.00197628	0.00591716	0.00394477	0.00197239	0.00788955	0.00591716	0.00788955	0.00986193	0.00986193	0.0118343	0.00591716	0.00394477	0.00394477	0.00394477	0.00788955	0.00788955	0.00394477	0.00197239	0.00394477
14-148/Xiamen/20250205	0.0315582	0.0335306	0.0315582	0.0315582	0.0315582	0.0335306	0.0295858	0.0295858	0.0315582	0.027451	0.0315582	0.0276134	0.0295858	0.0295858	0.134426	0.156863	0.160784	0.162162	0.167653	0.167653	0.157791	0.169625	0.157791	0.00394477	0.00788955	0.0138067	0.00986193	0.0168421	0.00986193	0.00986193	0.00790514	0.00788955	0.00986193	0.00788955	0.00986193	0.00788955	0.00591716	0.00788955	0.00788955	0.00591716	0.0118343	0.00986193	0.00986193	0.00986193	0.00986193	0.00591716	0.00986193	0.00788955	0.00986193
14-147/Xiamen/20250119	0.0295858	0.0315582	0.0295858	0.0295858	0.0295858	0.0315582	0.0276134	0.0276134	0.0295858	0.027451	0.0295858	0.025641	0.0276134	0.0276134	0.134426	0.14902	0.152941	0.162162	0.16568	0.16568	0.151874	0.167653	0.151874	0.00986193	0.00591716	0.00394477	0.00394477	0.00842105	0.00394477	0.00788955	0.00592885	0.00986193	0.00394477	0.00591716	0.0118343	0.00986193	0.0118343	0.00986193	0.00986193	0.0118343	0.00591716	0.00394477	0.00394477	0.00394477	0.00788955	0.00788955	0.00394477	0.00591716	0.00394477
13-458/Mianyang/20250213	0.035503	0.0374753	0.035503	0.035503	0.035503	0.0374753	0.0335306	0.0335306	0.035503	0.0313725	0.035503	0.0315582	0.0335306	0.0335306	0.134426	0.156863	0.160784	0.162162	0.169625	0.169625	0.159763	0.167653	0.159763	0.00394477	0.0118343	0.0138067	0.00986193	0.0168421	0.00986193	0.0138067	0.0118577	0.0118343	0.00986193	0.0118343	0.0138067	0.00788955	0.00986193	0.00788955	0.00788955	0.00591716	0.0157791	0.00986193	0.00986193	0.00986193	0.00986193	0.00591716	0.00986193	0.0118343	0.00986193
13-456/Mianyang/20250210	0.0276134	0.0295858	0.0276134	0.0276134	0.0276134	0.0295858	0.025641	0.025641	0.0276134	0.0313725	0.0276134	0.0236686	0.025641	0.025641	0.131148	0.152941	0.156863	0.158301	0.16568	0.16568	0.151874	0.171598	0.151874	0.0118343	0.00394477	0.00591716	0.00591716	0.00842105	0.00591716	0.00591716	0.00395257	0.00788955	0.00591716	0.00394477	0.00986193	0.0118343	0.00986193	0.0118343	0.0118343	0.0138067	0.00394477	0.00591716	0.00591716	0.00591716	0.00986193	0.00986193	0.00591716	0.00394477	0.00591716
13-455/Mianyang/20250211	0.0374753	0.0394477	0.0374753	0.0374753	0.0374753	0.0394477	0.035503	0.0315582	0.0335306	0.027451	0.0335306	0.0295858	0.0315582	0.0315582	0.134426	0.156863	0.160784	0.162162	0.167653	0.167653	0.159763	0.169625	0.159763	0.00197239	0.00986193	0.0118343	0.00788955	0.0147368	0.00788955	0.0118343	0.00988142	0.00986193	0.00788955	0.00986193	0.0118343	0.00591716	0.00788955	0.00591716	0.00591716	0.00394477	0.0138067	0.00788955	0.00788955	0.00788955	0.00788955	0.00394477	0.00788955	0.00986193	0.00788955
13-453/Mianyang/20250209	0.0295858	0.0315582	0.0295858	0.0295858	0.0295858	0.0315582	0.0276134	0.0236686	0.025641	0.0235294	0.025641	0.0216963	0.0236686	0.0236686	0.134426	0.156863	0.160784	0.162162	0.167653	0.167653	0.155819	0.171598	0.155819	0.00986193	0.00591716	0.00788955	0.00394477	0.0105263	0.00394477	0.00788955	0.00592885	0.00986193	0.00394477	0.00591716	0.0118343	0.00986193	0.0118343	0.00986193	0.00986193	0.0118343	0.00986193	0.00394477	0.00394477	0.00394477	0.00788955	0.00788955	0.00394477	0.00591716	0.00394477
13-452/Mianyang/20250209	0.0335306	0.035503	0.0335306	0.0335306	0.0335306	0.035503	0.0315582	0.0276134	0.0295858	0.027451	0.0295858	0.025641	0.0276134	0.0276134	0.134426	0.156863	0.160784	0.162162	0.16568	0.16568	0.157791	0.171598	0.157791	0.00986193	0.00591716	0.0118343	0.00788955	0.0147368	0.00788955	0.00788955	0.00592885	0.00591716	0.00788955	0.00591716	0.00788955	0.00986193	0.00788955	0.00986193	0.00986193	0.0118343	0.00986193	0.00788955	0.00788955	0.00788955	0.00788955	0.00788955	0.00788955	0.00591716	0.00788955
13-388/Mianyang/20241114	0.0276134	0.0295858	0.0276134	0.0276134	0.0276134	0.0295858	0.025641	0.0216963	0.0236686	0.0235294	0.0236686	0.0197239	0.0216963	0.0216963	0.131148	0.152941	0.156863	0.158301	0.161736	0.161736	0.151874	0.171598	0.151874	0.00788955	0	0.00591716	0.00197239	0.00842105	0.00197239	0.00197239	0	0.00394477	0.00197239	0	0.00591716	0.00788955	0.00591716	0.00788955	0.00788955	0.00986193	0.00394477	0.00197239	0.00197239	0.00197239	0.00591716	0.00591716	0.00197239	0	0.00197239
13-385/Mianyang/20241109	0.0335968	0.0355731	0.0335968	0.0335968	0.0335968	0.0355731	0.0316206	0.027668	0.0296443	0.023622	0.0296443	0.0256917	0.027668	0.027668	0.131579	0.153543	0.15748	0.158915	0.167984	0.167984	0.156126	0.16996	0.15415	0.00592885	0.00592885	0.00790514	0.00395257	0.00631579	0.00395257	0.00790514	0.00594059	0.00592885	0.00395257	0.00592885	0.00790514	0.00197628	0.00790514	0.00592885	0.00592885	0.00790514	0.00988142	0.00395257	0.00395257	0.00395257	0.00395257	0.00395257	0.00395257	0.00592885	0.00395257
11-442/Wenzhou/20250409	0.0276134	0.0335306	0.0276134	0.0276134	0.0276134	0.0295858	0.025641	0.0216963	0.0236686	0.0196078	0.0236686	0.0197239	0.0216963	0.0216963	0.127869	0.14902	0.152941	0.15444	0.157791	0.157791	0.153846	0.171598	0.153846	0.0118343	0.00394477	0.00986193	0.00591716	0.00842105	0.00591716	0.00591716	0.00395257	0.00788955	0.00591716	0.00394477	0.00986193	0.0118343	0.00986193	0.0118343	0.0118343	0.0138067	0.00788955	0.00591716	0.00591716	0.00591716	0.00986193	0.00986193	0.00591716	0.00394477	0.00591716
11-415/Wenzhou/20250326	0.0315582	0.0335306	0.0315582	0.0315582	0.0315582	0.0335306	0.0295858	0.025641	0.0276134	0.0235294	0.0276134	0.0236686	0.025641	0.025641	0.131148	0.152941	0.156863	0.158301	0.16568	0.16568	0.151874	0.167653	0.151874	0.00788955	0.00394477	0.00591716	0.00197239	0.00842105	0.00197239	0.00591716	0.00395257	0.00788955	0.00197239	0.00394477	0.00986193	0.00788955	0.00986193	0.00788955	0.00788955	0.00986193	0.00788955	0.00197239	0.00197239	0.00197239	0.00591716	0.00591716	0.00197239	0.00394477	0.00197239
11-411/Wenzhou/20250324	0.0295858	0.0315582	0.0295858	0.0295858	0.0295858	0.0315582	0.0276134	0.0236686	0.025641	0.0235294	0.025641	0.0216963	0.0236686	0.0236686	0.131148	0.152941	0.156863	0.158301	0.163708	0.163708	0.153846	0.169625	0.153846	0.00591716	0.00197239	0.00394477	0	0.00631579	0	0.00394477	0.00197628	0.00591716	0	0.00197239	0.00788955	0.00591716	0.00788955	0.00591716	0.00591716	0.00788955	0.00591716	0	0	0	0.00394477	0.00394477	0	0.00197239	0
11-369/Wenzhou/20250223	0.0276134	0.0295858	0.0276134	0.0276134	0.0276134	0.0295858	0.025641	0.0216963	0.0236686	0.0196078	0.0236686	0.0236686	0.0216963	0.0216963	0.127869	0.14902	0.152941	0.15444	0.161736	0.161736	0.147929	0.175542	0.147929	0.0118343	0.00394477	0.00986193	0.00591716	0.0126316	0.00591716	0.00591716	0.00395257	0.00788955	0.00591716	0.00394477	0.00986193	0.0118343	0.00986193	0.0118343	0.0118343	0.0138067	0.00788955	0.00591716	0.00591716	0.00591716	0.00986193	0.00986193	0.00591716	0.00394477	0.00591716
11-361/Wenzhou/20250220	0.035503	0.0374753	0.035503	0.035503	0.035503	0.0374753	0.0335306	0.0295858	0.0315582	0.0313725	0.0315582	0.0276134	0.0295858	0.0295858	0.131148	0.160784	0.164706	0.158301	0.163708	0.163708	0.153846	0.169625	0.153846	0.00394477	0.00788955	0.0138067	0.00986193	0.0147368	0.00986193	0.00986193	0.00790514	0.00788955	0.00986193	0.00788955	0.00986193	0.00788955	0.00591716	0.00788955	0.00788955	0.00591716	0.0118343	0.00986193	0.00986193	0.00986193	0.00986193	0.00591716	0.00986193	0.00788955	0.00986193
11-276/Wenzhou/20241223	0.0276134	0.0295858	0.0276134	0.0276134	0.0276134	0.0295858	0.025641	0.0216963	0.0236686	0.0235294	0.0236686	0.0197239	0.0216963	0.0216963	0.131148	0.152941	0.156863	0.158301	0.161736	0.161736	0.151874	0.171598	0.151874	0.00788955	0	0.00591716	0.00197239	0.00842105	0.00197239	0.00197239	0	0.00394477	0.00197239	0	0.00591716	0.00788955	0.00591716	0.00788955	0.00788955	0.00986193	0.00394477	0.00197239	0.00197239	0.00197239	0.00591716	0.00591716	0.00197239	0	0.00197239
10-141/Shijiazhuang/20250220	0.0276134	0.0295858	0.0276134	0.0276134	0.0276134	0.0295858	0.025641	0.025641	0.0276134	0.027451	0.0276134	0.0236686	0.025641	0.025641	0.134426	0.14902	0.152941	0.162162	0.16568	0.16568	0.151874	0.167653	0.151874	0.00788955	0.00394477	0.00197239	0.00197239	0.00631579	0.00197239	0.00591716	0.00395257	0.00788955	0.00197239	0.00394477	0.00986193	0.00788955	0.00986193	0.00788955	0.00788955	0.00986193	0.00394477	0.00197239	0.00197239	0.00197239	0.00591716	0.00591716	0.00197239	0.00394477	0.00197239
10-138/Shijiazhuang/20241219	0.0295858	0.0315582	0.0295858	0.0295858	0.0295858	0.0315582	0.0276134	0.0236686	0.025641	0.0235294	0.025641	0.0216963	0.0236686	0.0236686	0.131148	0.152941	0.156863	0.158301	0.161736	0.161736	0.153846	0.171598	0.153846	0.00986193	0.00197239	0.00788955	0.00394477	0.0105263	0.00394477	0.00394477	0.00197628	0.00591716	0.00394477	0.00197239	0.00788955	0.00986193	0.00788955	0.00986193	0.00986193	0.0118343	0.00591716	0.00394477	0.00394477	0.00394477	0.00788955	0.00788955	0.00394477	0.00197239	0.00394477
08-627/Xian/20250206	0.0276134	0.0295858	0.0276134	0.0276134	0.0276134	0.0295858	0.025641	0.0216963	0.0236686	0.0235294	0.0236686	0.0197239	0.0216963	0.0216963	0.131148	0.152941	0.156863	0.158301	0.161736	0.161736	0.151874	0.171598	0.151874	0.00788955	0	0.00591716	0.00197239	0.00842105	0.00197239	0.00197239	0	0.00394477	0.00197239	0	0.00591716	0.00788955	0.00591716	0.00788955	0.00788955	0.00986193	0.00394477	0.00197239	0.00197239	0.00197239	0.00591716	0.00591716	0.00197239	0	0.00197239
08-506/Xian/20241112	0.0295858	0.0315582	0.0295858	0.0295858	0.0295858	0.0315582	0.0276134	0.0236686	0.025641	0.0235294	0.025641	0.0216963	0.0236686	0.0236686	0.131148	0.152941	0.156863	0.158301	0.163708	0.163708	0.153846	0.169625	0.153846	0.00591716	0.00197239	0.00394477	0	0.00631579	0	0.00394477	0.00197628	0.00591716	0	0.00197239	0.00788955	0.00591716	0.00788955	0.00591716	0.00591716	0.00788955	0.00591716	0	0	0	0.00394477	0.00394477	0	0.00197239	0
07-179/Shenzhen/20250107	0.0315582	0.0335306	0.0315582	0.0315582	0.0315582	0.0335306	0.0295858	0.0216963	0.0236686	0.0235294	0.0236686	0.0236686	0.0216963	0.0216963	0.131148	0.152941	0.156863	0.158301	0.16568	0.16568	0.151874	0.175542	0.151874	0.0118343	0.00394477	0.00986193	0.00591716	0.0105263	0.00591716	0.00591716	0.00395257	0.00788955	0.00591716	0.00394477	0.00986193	0.0118343	0.00986193	0.0118343	0.0118343	0.0138067	0.00788955	0.00591716	0.00591716	0.00591716	0.00986193	0.00986193	0.00591716	0.00394477	0.00591716
06-217/Foshan/20250206	0.0335306	0.035503	0.0335306	0.0335306	0.0335306	0.035503	0.0315582	0.0315582	0.0335306	0.027451	0.0335306	0.0295858	0.0315582	0.0315582	0.134426	0.156863	0.160784	0.162162	0.169625	0.169625	0.159763	0.167653	0.159763	0.00197239	0.00986193	0.0118343	0.00788955	0.0147368	0.00788955	0.0118343	0.00988142	0.00986193	0.00788955	0.00986193	0.0118343	0.00591716	0.00788955	0.00591716	0.00591716	0.00394477	0.0138067	0.00788955	0.00788955	0.00788955	0.00788955	0.00394477	0.00788955	0.00986193	0.00788955
06-216/Foshan/20250125	0.0276134	0.0295858	0.0276134	0.0276134	0.0276134	0.0295858	0.025641	0.0216963	0.0236686	0.0235294	0.0236686	0.0197239	0.0216963	0.0216963	0.131148	0.152941	0.156863	0.158301	0.161736	0.161736	0.151874	0.171598	0.151874	0.00788955	0	0.00591716	0.00197239	0.00842105	0.00197239	0.00197239	0	0.00394477	0.00197239	0	0.00591716	0.00788955	0.00591716	0.00788955	0.00788955	0.00986193	0.00394477	0.00197239	0.00197239	0.00197239	0.00591716	0.00591716	0.00197239	0	0.00197239
05-074/Huizhou/20250228	0.0295858	0.0315582	0.0295858	0.0295858	0.0295858	0.0315582	0.0276134	0.0236686	0.025641	0.0235294	0.025641	0.0216963	0.0236686	0.0236686	0.131148	0.152941	0.156863	0.158301	0.163708	0.163708	0.153846	0.169625	0.153846	0.00591716	0.00197239	0.00394477	0	0.00631579	0	0.00394477	0.00197628	0.00591716	0	0.00197239	0.00788955	0.00591716	0.00788955	0.00591716	0.00591716	0.00788955	0.00591716	0	0	0	0.00394477	0.00394477	0	0.00197239	0
05-063/Huizhou/20241024	0.0335306	0.035503	0.0335306	0.0335306	0.0335306	0.035503	0.0315582	0.0276134	0.0295858	0.0235294	0.0295858	0.025641	0.0276134	0.0276134	0.131148	0.152941	0.156863	0.158301	0.167653	0.167653	0.157791	0.169625	0.157791	0.00591716	0.00591716	0.00788955	0.00394477	0.0105263	0.00394477	0.00788955	0.00592885	0.00591716	0.00394477	0.00591716	0.00788955	0.00591716	0.00788955	0.00591716	0.00591716	0.00788955	0.00986193	0.00394477	0.00394477	0.00394477	0.00394477	0.00394477	0.00394477	0.00591716	0.00394477
02-271/Chengdu/20250218	0.0335306	0.035503	0.0335306	0.0335306	0.0335306	0.035503	0.0315582	0.0276134	0.0295858	0.0235294	0.0295858	0.025641	0.0276134	0.0276134	0.131148	0.152941	0.156863	0.158301	0.16568	0.16568	0.153846	0.167653	0.153846	0.00394477	0.00591716	0.00788955	0.00394477	0.0105263	0.00394477	0.00788955	0.00592885	0.00591716	0.00394477	0.00591716	0.00788955	0.00394477	0.00591716	0.00394477	0.00394477	0.00591716	0.00986193	0.00394477	0.00394477	0.00394477	0.00394477	0.00197239	0.00394477	0.00591716	0.00394477
LC848172.1_Norovirus_GII.17/Thailand/Dec-2022	0.0138067	0.0157791	0.0138067	0.0138067	0.0138067	0.0157791	0.0157791	0.0276134	0.025641	0.0235294	0.0335306	0.025641	0.0276134	0.0276134	0.118033	0.129412	0.133333	0.142857	0.155819	0.155819	0.138067	0.161736	0.138067	0.0414201	0.0374753	0.0394477	0.0394477	0.0315789	0.0394477	0.0394477	0.0375494	0.0335306	0.0394477	0.0374753	0.035503	0.0414201	0.0394477	0.0414201	0.0414201	0.0433925	0.0374753	0.0394477	0.0394477	0.0394477	0.0394477	0.0394477	0.0394477	0.0374753	0.0394477
LC848165.1_Norovirus_GII.17/Thailand/Aug-2022	0.0157791	0.0177515	0.0157791	0.0157791	0.0157791	0.0177515	0.0138067	0.0295858	0.0276134	0.027451	0.035503	0.0276134	0.0295858	0.0295858	0.121311	0.133333	0.137255	0.146718	0.153846	0.153846	0.140039	0.159763	0.140039	0.0394477	0.035503	0.0374753	0.0374753	0.0294737	0.0374753	0.0374753	0.0355731	0.0315582	0.0374753	0.035503	0.0335306	0.0394477	0.0374753	0.0394477	0.0394477	0.0414201	0.035503	0.0374753	0.0374753	0.0374753	0.0374753	0.0374753	0.0374753	0.035503	0.0374753
LC848162.1_Norovirus_GII.17/Thailand/Jun-2022	0.0138067	0.0157791	0.0138067	0.0138067	0.0138067	0.0157791	0.0157791	0.0276134	0.025641	0.027451	0.0335306	0.025641	0.0276134	0.0276134	0.118033	0.129412	0.133333	0.142857	0.153846	0.153846	0.136095	0.159763	0.136095	0.0414201	0.0374753	0.0394477	0.0394477	0.0315789	0.0394477	0.0394477	0.0375494	0.0335306	0.0394477	0.0374753	0.035503	0.0414201	0.0394477	0.0414201	0.0414201	0.0433925	0.0374753	0.0394477	0.0394477	0.0394477	0.0394477	0.0394477	0.0394477	0.0374753	0.0394477
LC726067.1_Norovirus_GII.17/Japan/Jan-2022	0.004	0.01	0.004	0.004	0.004	0.006	0.006	0.018	0.016	0.0235294	0.024	0.016	0.018	0.018	0.118033	0.129412	0.133333	0.142857	0.154	0.154	0.14	0.162	0.14	0.034	0.028	0.028	0.028	0.0213675	0.028	0.03	0.0280561	0.028	0.028	0.028	0.03	0.032	0.034	0.034	0.034	0.036	0.028	0.028	0.028	0.028	0.032	0.032	0.028	0.028	0.028
LC726066.1_Norovirus_GII.17/Japan/Mar-2022	0.004	0.01	0.004	0.004	0.004	0.006	0.006	0.018	0.016	0.0235294	0.024	0.016	0.018	0.018	0.118033	0.129412	0.133333	0.142857	0.154	0.154	0.14	0.162	0.14	0.034	0.028	0.028	0.028	0.0213675	0.028	0.03	0.0280561	0.028	0.028	0.028	0.03	0.032	0.034	0.034	0.034	0.036	0.028	0.028	0.028	0.028	0.032	0.032	0.028	0.028	0.028
LC644992.1_Norovirus_GII.17/Japan/Mar-2021	0.00394477	0.00986193	0.00394477	0.00394477	0.00394477	0.00591716	0.00591716	0.0177515	0.0157791	0.0235294	0.0236686	0.0157791	0.0177515	0.0177515	0.118033	0.129412	0.133333	0.142857	0.151874	0.151874	0.140039	0.161736	0.140039	0.035503	0.0276134	0.0295858	0.0295858	0.0252632	0.0295858	0.0295858	0.027668	0.0276134	0.0295858	0.0276134	0.0295858	0.035503	0.0335306	0.035503	0.035503	0.0374753	0.0276134	0.0295858	0.0295858	0.0295858	0.0335306	0.0335306	0.0295858	0.0276134	0.0295858
LC644985.1_Norovirus_GII.17/Japan/Mar-2021	0.004	0.01	0.004	0.004	0.004	0.006	0.006	0.018	0.016	0.0235294	0.024	0.016	0.018	0.018	0.118033	0.129412	0.133333	0.142857	0.154	0.154	0.14	0.162	0.14	0.034	0.028	0.028	0.028	0.0213675	0.028	0.03	0.0280561	0.028	0.028	0.028	0.03	0.032	0.034	0.034	0.034	0.036	0.028	0.028	0.028	0.028	0.032	0.032	0.028	0.028	0.028
OP689689.1_Norovirus_GII.17/USA/Apr-2022	0.035503	0.0374753	0.035503	0.035503	0.035503	0.0374753	0.0335306	0.0295858	0.0315582	0.027451	0.035503	0.0276134	0.0295858	0.0295858	0.12459	0.145098	0.14902	0.150579	0.149901	0.149901	0.153846	0.159763	0.153846	0.0315582	0.0276134	0.0335306	0.0295858	0.0294737	0.0295858	0.0295858	0.027668	0.0236686	0.0295858	0.0276134	0.0295858	0.0315582	0.0295858	0.0315582	0.0315582	0.0335306	0.0315582	0.0295858	0.0295858	0.0295858	0.0295858	0.0295858	0.0295858	0.0276134	0.0295858
OR088552.1_Norovirus_GII.17/Brazil/Mar-2023	0.0315582	0.0335306	0.0315582	0.0315582	0.0315582	0.0335306	0.0295858	0.0216963	0.0236686	0.0156863	0.0276134	0.0197239	0.0216963	0.0216963	0.12459	0.137255	0.141176	0.150579	0.161736	0.161736	0.147929	0.167653	0.145957	0.0197239	0.0197239	0.0216963	0.0177515	0.0126316	0.0177515	0.0216963	0.0197628	0.0157791	0.0177515	0.0197239	0.0216963	0.0157791	0.0216963	0.0197239	0.0197239	0.0216963	0.0236686	0.0177515	0.0177515	0.0177515	0.0177515	0.0177515	0.0177515	0.0197239	0.0177515
PQ308684.1_Norovirus_GII.17/USA/Feb-2023	0.0276134	0.0295858	0.0276134	0.0276134	0.0276134	0.0295858	0.025641	0.0177515	0.0197239	0.0117647	0.0236686	0.0157791	0.0177515	0.0177515	0.127869	0.141176	0.145098	0.15444	0.159763	0.159763	0.149901	0.169625	0.149901	0.0197239	0.0157791	0.0216963	0.0177515	0.0189474	0.0177515	0.0177515	0.0158103	0.0118343	0.0177515	0.0157791	0.0177515	0.0197239	0.0177515	0.0197239	0.0197239	0.0216963	0.0197239	0.0177515	0.0177515	0.0177515	0.0177515	0.0177515	0.0177515	0.0157791	0.0177515
PQ310130.1_Norovirus_GII.17/USA/Mar-2024	0.0315582	0.0335306	0.0315582	0.0315582	0.0315582	0.0335306	0.0295858	0.025641	0.0276134	0.027451	0.0276134	0.0236686	0.025641	0.025641	0.127869	0.14902	0.152941	0.162162	0.161736	0.161736	0.151874	0.167653	0.151874	0.00788955	0.00394477	0.00986193	0.00591716	0.0126316	0.00591716	0.00591716	0.00395257	0.00394477	0.00591716	0.00394477	0.00591716	0.00788955	0.00591716	0.00788955	0.00788955	0.00986193	0.00788955	0.00591716	0.00591716	0.00591716	0.00591716	0.00591716	0.00591716	0.00394477	0.00591716
PQ310518.1_Norovirus_GII.17/Germany/Jan-2024	0.0295858	0.035503	0.0295858	0.0295858	0.0295858	0.0315582	0.0276134	0.0236686	0.025641	0.0196078	0.025641	0.0216963	0.0236686	0.0236686	0.127869	0.14902	0.152941	0.15444	0.161736	0.161736	0.151874	0.171598	0.151874	0.00986193	0.00591716	0.0118343	0.00788955	0.00631579	0.00788955	0.00788955	0.00592885	0.00591716	0.00788955	0.00591716	0.00788955	0.00986193	0.00788955	0.00986193	0.00986193	0.0118343	0.00986193	0.00788955	0.00788955	0.00788955	0.00788955	0.00788955	0.00788955	0.00591716	0.00788955
PQ310520.1_Norovirus_GII.17/Germany/Feb-2024	0.0276134	0.0335306	0.0276134	0.0276134	0.0276134	0.0295858	0.025641	0.0216963	0.0236686	0.0196078	0.0236686	0.0197239	0.0216963	0.0216963	0.127869	0.14902	0.152941	0.15444	0.161736	0.161736	0.153846	0.171598	0.153846	0.00788955	0.00394477	0.00986193	0.00591716	0.00842105	0.00591716	0.00591716	0.00395257	0.00394477	0.00591716	0.00394477	0.00591716	0.00788955	0.00591716	0.00788955	0.00788955	0.00986193	0.00788955	0.00591716	0.00591716	0.00591716	0.00591716	0.00591716	0.00591716	0.00394477	0.00591716
PQ336942.1_Norovirus_GII.17/Netherlands/Apr-2024	0.0276134	0.0335306	0.0276134	0.0276134	0.0276134	0.0295858	0.025641	0.0216963	0.0236686	0.0196078	0.0236686	0.0197239	0.0216963	0.0216963	0.127869	0.14902	0.152941	0.15444	0.161736	0.161736	0.153846	0.171598	0.153846	0.00788955	0.00394477	0.00986193	0.00591716	0.00842105	0.00591716	0.00591716	0.00395257	0.00394477	0.00591716	0.00394477	0.00591716	0.00788955	0.00591716	0.00788955	0.00788955	0.00986193	0.00788955	0.00591716	0.00591716	0.00591716	0.00591716	0.00591716	0.00591716	0.00394477	0.00591716
PQ336945.1_Norovirus_GII.17/Netherlands/May-2024	0.0295858	0.0315582	0.0295858	0.0295858	0.0295858	0.0315582	0.0276134	0.0236686	0.025641	0.0235294	0.025641	0.0216963	0.0236686	0.0236686	0.131148	0.152941	0.156863	0.158301	0.163708	0.163708	0.153846	0.169625	0.153846	0.00591716	0.00197239	0.00788955	0.00394477	0.0105263	0.00394477	0.00394477	0.00197628	0.00197239	0.00394477	0.00197239	0.00394477	0.00591716	0.00394477	0.00591716	0.00591716	0.00788955	0.00591716	0.00394477	0.00394477	0.00394477	0.00394477	0.00394477	0.00394477	0.00197239	0.00394477
PQ373137.1_Norovirus_GII.17/Netherlands/Dec-2022	0.0295858	0.0315582	0.0295858	0.0295858	0.0295858	0.0315582	0.0276134	0.0197239	0.0216963	0.0156863	0.025641	0.0177515	0.0197239	0.0197239	0.12459	0.145098	0.14902	0.150579	0.163708	0.163708	0.151874	0.17357	0.151874	0.0216963	0.0177515	0.0236686	0.0197239	0.0210526	0.0197239	0.0197239	0.0177866	0.0138067	0.0197239	0.0177515	0.0197239	0.0216963	0.0197239	0.0216963	0.0216963	0.0236686	0.0216963	0.0197239	0.0197239	0.0197239	0.0197239	0.0197239	0.0197239	0.0177515	0.0197239
PQ373142.1_Norovirus_GII.17/Netherlands/Jan-2024	0.0335306	0.035503	0.0335306	0.0335306	0.0335306	0.035503	0.0315582	0.0276134	0.0295858	0.0313725	0.0295858	0.025641	0.0276134	0.0276134	0.131148	0.152941	0.156863	0.158301	0.163708	0.163708	0.153846	0.169625	0.153846	0.00986193	0.00591716	0.0118343	0.00788955	0.0126316	0.00788955	0.00788955	0.00592885	0.00591716	0.00788955	0.00591716	0.00788955	0.00986193	0.00788955	0.00986193	0.00986193	0.0118343	0.00986193	0.00788955	0.00788955	0.00788955	0.00788955	0.00788955	0.00788955	0.00591716	0.00788955
PQ482378.1_Norovirus_GII.17/Argentina/Jul-2024	0.0295858	0.0315582	0.0295858	0.0295858	0.0295858	0.0315582	0.0276134	0.0315582	0.0335306	0.0313725	0.0335306	0.0295858	0.0315582	0.0315582	0.131148	0.152941	0.156863	0.158301	0.159763	0.159763	0.153846	0.169625	0.153846	0.0138067	0.00986193	0.0157791	0.0118343	0.0168421	0.0118343	0.0118343	0.00988142	0.00986193	0.0118343	0.00986193	0.0118343	0.0138067	0.0118343	0.0138067	0.0138067	0.0157791	0.0138067	0.0118343	0.0118343	0.0118343	0.0118343	0.0118343	0.0118343	0.00986193	0.0118343
PV394764.1_Norovirus_GII.17/India/Jan-2025	0.0315582	0.0335306	0.0315582	0.0315582	0.0315582	0.0335306	0.0295858	0.025641	0.0276134	0.027451	0.0276134	0.0236686	0.025641	0.025641	0.127869	0.14902	0.152941	0.15444	0.161736	0.161736	0.151874	0.167653	0.151874	0.00788955	0.00394477	0.00986193	0.00591716	0.0105263	0.00591716	0.00591716	0.00395257	0.00394477	0.00591716	0.00394477	0.00197239	0.00788955	0.00591716	0.00788955	0.00788955	0.00986193	0.00788955	0.00591716	0.00591716	0.00591716	0.00591716	0.00591716	0.00591716	0.00394477	0.00591716
PV394769.1_Norovirus_GII.17/India/Feb-2025	0.0295858	0.0315582	0.0295858	0.0295858	0.0295858	0.0315582	0.0276134	0.0236686	0.025641	0.0235294	0.025641	0.0216963	0.0236686	0.0236686	0.131148	0.152941	0.156863	0.158301	0.163708	0.163708	0.153846	0.169625	0.153846	0.00591716	0.00197239	0.00788955	0.00394477	0.0105263	0.00394477	0.00394477	0.00197628	0.00197239	0.00394477	0.00197239	0.00394477	0.00591716	0.00394477	0.00591716	0.00591716	0.00788955	0.00591716	0.00394477	0.00394477	0.00394477	0.00394477	0.00394477	0.00394477	0.00197239	0.00394477
LC868428.1_Norovirus_GII.17/Japan/Dec-2024	0.0295858	0.0315582	0.0295858	0.0295858	0.0295858	0.0315582	0.0276134	0.0236686	0.025641	0.0235294	0.025641	0.0216963	0.0236686	0.0236686	0.131148	0.152941	0.156863	0.158301	0.163708	0.163708	0.153846	0.169625	0.153846	0.00591716	0.00197239	0.00788955	0.00394477	0.0105263	0.00394477	0.00394477	0.00197628	0.00197239	0.00394477	0.00197239	0.00394477	0.00591716	0.00394477	0.00591716	0.00591716	0.00788955	0.00591716	0.00394477	0.00394477	0.00394477	0.00394477	0.00394477	0.00394477	0.00197239	0.00394477
LC868429.1_Norovirus_GII.17/Japan/Feb-2025	0.0276134	0.0295858	0.0276134	0.0276134	0.0276134	0.0295858	0.025641	0.0216963	0.0236686	0.0235294	0.0236686	0.0197239	0.0216963	0.0216963	0.131148	0.152941	0.156863	0.158301	0.161736	0.161736	0.151874	0.171598	0.151874	0.00788955	0	0.00591716	0.00197239	0.00842105	0.00197239	0.00197239	0	0.00394477	0.00197239	0	0.00591716	0.00788955	0.00591716	0.00788955	0.00788955	0.00986193	0.00394477	0.00197239	0.00197239	0.00197239	0.00591716	0.00591716	0.00197239	0	0.00197239
PV588655.1_Norovirus_GII.17/USA/Jan-2025	0.0295858	0.0315582	0.0295858	0.0295858	0.0295858	0.0315582	0.0276134	0.0236686	0.025641	0.0235294	0.025641	0.0216963	0.0236686	0.0236686	0.131148	0.152941	0.156863	0.158301	0.167653	0.167653	0.153846	0.17357	0.153846	0.00986193	0.00591716	0.0118343	0.00788955	0.0147368	0.00788955	0.00788955	0.00592885	0.00197239	0.00788955	0.00591716	0.00788955	0.00986193	0.00788955	0.00591716	0.00986193	0.0118343	0.00986193	0.00788955	0.00788955	0.00788955	0.00788955	0.00788955	0.00788955	0.00591716	0.00788955
PV588656.1_Norovirus_GII.17/USA/Dec-2024	0.0315582	0.0335306	0.0315582	0.0315582	0.0315582	0.0335306	0.0295858	0.025641	0.0276134	0.0235294	0.0276134	0.0236686	0.025641	0.025641	0.131148	0.152941	0.156863	0.158301	0.163708	0.163708	0.155819	0.169625	0.155819	0.00788955	0.00394477	0.00986193	0.00591716	0.0126316	0.00591716	0.00591716	0.00395257	0.00394477	0.00591716	0.00394477	0.00591716	0.00788955	0.00591716	0.00788955	0.00788955	0.00986193	0.00788955	0.00591716	0.00591716	0.00591716	0.00591716	0.00591716	0.00591716	0.00394477	0.00591716
PV588658.1_Norovirus_GII.17/USA/Jan-2025	0.0295858	0.0315582	0.0295858	0.0295858	0.0295858	0.0315582	0.0276134	0.0236686	0.025641	0.0235294	0.025641	0.0216963	0.0236686	0.0236686	0.131148	0.152941	0.156863	0.158301	0.163708	0.163708	0.153846	0.169625	0.153846	0.00591716	0.00197239	0.00788955	0.00394477	0.0105263	0.00394477	0.00394477	0.00197628	0.00197239	0.00394477	0.00197239	0.00394477	0.00591716	0.00394477	0.00591716	0.00591716	0.00788955	0.00591716	0.00394477	0.00394477	0.00394477	0.00394477	0.00394477	0.00394477	0.00197239	0.00394477
PV588796.1_Norovirus_GII.17/USA/Dec-2024	0.0295858	0.0315582	0.0295858	0.0295858	0.0295858	0.0315582	0.0276134	0.0236686	0.025641	0.0235294	0.025641	0.0216963	0.0236686	0.0236686	0.131148	0.152941	0.156863	0.158301	0.161736	0.161736	0.153846	0.171598	0.153846	0.00986193	0.00197239	0.00788955	0.00394477	0.0105263	0.00394477	0.00394477	0.00197628	0.00591716	0.00394477	0.00197239	0.00788955	0.00986193	0.00788955	0.00986193	0.00986193	0.0118343	0.00591716	0.00394477	0.00394477	0.00394477	0.00788955	0.00788955	0.00394477	0.00197239	0.00394477
PV702811.1_Norovirus_GII.17/China_Beijing/Jun-2024	0.0279441	0.0299401	0.0279441	0.0279441	0.0279441	0.0299401	0.0259481	0.0219561	0.0239521	0.0235294	0.0239521	0.0199601	0.0219561	0.0219561	0.131148	0.152941	0.156863	0.158301	0.163673	0.163673	0.151697	0.171657	0.151697	0.00598802	0	0.00399202	0	0.00426439	0	0.00199601	0	0.00399202	0	0	0.00598802	0.00399202	0.00598802	0.00598802	0.00598802	0.00798403	0.00399202	0	0	0	0.00399202	0.00399202	0	0	0
PV760098.1_Norovirus_GII.17/China_Beijing/May-2024	0.0277778	0.0297619	0.0277778	0.0277778	0.0277778	0.0297619	0.0257937	0.0218254	0.0238095	0.0235294	0.0238095	0.0198413	0.0218254	0.0218254	0.131148	0.152941	0.156863	0.158301	0.162698	0.162698	0.150794	0.172619	0.150794	0.00793651	0	0.00595238	0.00198413	0.00635593	0.00198413	0.00198413	0	0.00396825	0.00198413	0	0.00595238	0.00595238	0.00595238	0.00793651	0.00793651	0.00992063	0.00396825	0.00198413	0.00198413	0.00198413	0.00595238	0.00595238	0.00198413	0	0.00198413
PV765580.1_Norovirus_GII.17/Italy/Mar-2025	0.0276134	0.0335306	0.0276134	0.0276134	0.0276134	0.0295858	0.025641	0.0216963	0.0236686	0.0196078	0.0236686	0.0197239	0.0216963	0.0216963	0.127869	0.14902	0.152941	0.15444	0.161736	0.161736	0.153846	0.171598	0.153846	0.00788955	0.00394477	0.00986193	0.00591716	0.00842105	0.00591716	0.00591716	0.00395257	0.00394477	0.00591716	0.00394477	0.00591716	0.00788955	0.00591716	0.00788955	0.00788955	0.00986193	0.00788955	0.00591716	0.00591716	0.00591716	0.00591716	0.00591716	0.00591716	0.00394477	0.00591716
PV765590.1_Norovirus_GII.17/Italy/Mar-2025	0.0276134	0.0335306	0.0276134	0.0276134	0.0276134	0.0295858	0.025641	0.0216963	0.0236686	0.0196078	0.0236686	0.0197239	0.0216963	0.0216963	0.127869	0.14902	0.152941	0.15444	0.161736	0.161736	0.153846	0.171598	0.153846	0.00788955	0.00394477	0.00986193	0.00591716	0.00842105	0.00591716	0.00591716	0.00395257	0.00394477	0.00591716	0.00394477	0.00591716	0.00788955	0.00591716	0.00788955	0.00788955	0.00986193	0.00788955	0.00591716	0.00591716	0.00591716	0.00591716	0.00591716	0.00591716	0.00394477	0.00591716
PV766927.1_Norovirus_GII.17/Italy/Mar-2025	0.027833	0.0337972	0.027833	0.027833	0.027833	0.0298211	0.0258449	0.0218688	0.0238569	0.0196078	0.0238569	0.0198807	0.0218688	0.0218688	0.127869	0.14902	0.152941	0.15444	0.163022	0.163022	0.153082	0.172962	0.153082	0.00795229	0.00397614	0.00994036	0.00596421	0.00849257	0.00596421	0.00596421	0.00398406	0.00397614	0.00596421	0.00397614	0.00596421	0.00795229	0.00596421	0.00795229	0.00795229	0.00994036	0.00795229	0.00596421	0.00596421	0.00596421	0.00596421	0.00596421	0.00596421	0.00397614	0.00596421
OP805362.1_Norovirus_GII.17/Romania/Jul-2021	0.025641	0.0276134	0.025641	0.025641	0.025641	0.0276134	0.0236686	0.0157791	0.0177515	0.0117647	0.0216963	0.0138067	0.0157791	0.0157791	0.127869	0.141176	0.145098	0.15444	0.159763	0.159763	0.147929	0.169625	0.147929	0.0177515	0.0138067	0.0197239	0.0157791	0.0168421	0.0157791	0.0157791	0.013834	0.00986193	0.0157791	0.0138067	0.0157791	0.0177515	0.0157791	0.0177515	0.0177515	0.0197239	0.0177515	0.0157791	0.0157791	0.0157791	0.0157791	0.0157791	0.0157791	0.0138067	0.0157791
PQ310126.1_Norovirus_GII.17/USA/Dec-2023	0.0276134	0.0295858	0.0276134	0.0276134	0.0276134	0.0295858	0.025641	0.0177515	0.0197239	0.0117647	0.0236686	0.0157791	0.0177515	0.0177515	0.131148	0.141176	0.145098	0.15444	0.161736	0.161736	0.149901	0.171598	0.149901	0.0197239	0.0157791	0.0216963	0.0177515	0.0189474	0.0177515	0.0177515	0.0158103	0.0118343	0.0177515	0.0157791	0.0177515	0.0197239	0.0177515	0.0197239	0.0197239	0.0216963	0.0197239	0.0177515	0.0177515	0.0177515	0.0177515	0.0177515	0.0177515	0.0157791	0.0177515
PQ336864.1_Norovirus_GII.17/UK/Nov-2021	0.025641	0.0276134	0.025641	0.025641	0.025641	0.0276134	0.0236686	0.0157791	0.0177515	0.0117647	0.0216963	0.0138067	0.0157791	0.0157791	0.127869	0.141176	0.145098	0.15444	0.159763	0.159763	0.147929	0.169625	0.147929	0.0177515	0.0138067	0.0197239	0.0157791	0.0168421	0.0157791	0.0157791	0.013834	0.00986193	0.0157791	0.0138067	0.0157791	0.0177515	0.0157791	0.0177515	0.0177515	0.0197239	0.0177515	0.0157791	0.0157791	0.0157791	0.0157791	0.0157791	0.0157791	0.0138067	0.0157791
PQ373139.1_Norovirus_GII.17/Netherlands/Oct-2023	0.025641	0.0276134	0.025641	0.025641	0.025641	0.0276134	0.0236686	0.0157791	0.0177515	0.0117647	0.0216963	0.0138067	0.0157791	0.0157791	0.127869	0.141176	0.145098	0.15444	0.159763	0.159763	0.147929	0.169625	0.147929	0.0177515	0.0138067	0.0197239	0.0157791	0.0168421	0.0157791	0.0157791	0.013834	0.00986193	0.0157791	0.0138067	0.0157791	0.0177515	0.0157791	0.0177515	0.0177515	0.0197239	0.0177515	0.0157791	0.0157791	0.0157791	0.0157791	0.0157791	0.0157791	0.0138067	0.0157791
[truncated: 82 more columns]

## Sheet: Caption
Table. Estimates of Evolutionary Divergence between Sequences
The number of base differences per site from between sequences are shown. The rate variation among sites was modeled with a gamma distribution (shape parameter = 1). This analysis involved 131 nucleotide sequences. Codon positions included were 1st+2nd+3rd+Noncoding. All ambiguous positions were removed for each sequence pair (pairwise deletion option). There were a total of 507 positions in the …
1. Kumar S., Stecher G., Li M., Knyaz C., and Tamura K. (2018). MEGA X: Molecular Evolutionary Genetics Analysis across computing platforms. Molecular Biology and Evolution 35:1547-1549.
Disclaimer: Although utmost care has been taken to ensure the correctness of the caption, the caption text is provided "as is" without any warranty of any kind. Authors advise the user to carefully check the caption prior to its use for any purpose and report any errors or problems to the authors immediately (www.megasoftware.net). In no event shall the authors and their employers be liable for a…
